# Supplementary material for: Comparative Mitochondrial Genome Analysis of Two Ectomycorrhizal Fungi (Rhizopogon) Reveals Dynamic Changes of Intron and Phylogenetic Relationships of the Subphylum Agaricomycotina
Source: Int J Mol Sci. 2019 Oct 18;20(20):5167. doi: 10.3390/ijms20205167 (PMC6829451; doi:10.3390/ijms20205167)
Supplement: Supplementary file 1 [file ijms-20-05167-s001.zip › ijms-610115-supplymentary/ijms-610115-supplementary.xlsx]

## Sheet: Table S1
Table S1 Comparison on mitogenomes between two Rhizopogon species
Item	Rhizopogon salebrosus	Rhizopogon vinicolor
Accession number	MH794152	MH794153
Genome size (bp)	66704	77109
GC content (%)	21.45	21.46
AT skew	-0.027	-0.027
GC skew	0.063	0.083
No. of PCGs	24	22
No. of introns	16	24
Intronic ORFs	10	19
No. of rRNAs	2	2
No. of tRNAs	25	25
Protein coding region (bp)	22605	19665
Intronic region (bp)	17735	31620
RNA region (bp)	7787	7784
Intergenic region (bp)	18577	18040

## Sheet: Table S2
Table S2 Gene features and organization of the Rhizopogon mitogenomes
Rhizopogon salebrosus							Rhizopogon vinicolor
Gene	Start	Stop	Length	Strand	Intergenic nucleotides (bp)	Notes	Gene	Start	Stop	Length	Strand	Intergenic nucleotides (bp)	Notes
orf380	382	1524	1143	+		LAGLIDADG type 1 homing endonuclease	orf359	1137	2216	1080	+		LAGLIDADG endonuclease
orf163	2385	2876	492	+		LAGLIDADG type 2 homing endonuclease	orf318	2635	3591	957	+		LAGLIDADG endonuclease
orf293	3135	4016	882	+		LAGLIDADG endonuclease	orf380	3993	5135	1143	+		LAGLIDADG type 1 homing endonuclease
orf331	4817	5812	996	+		LAGLIDADG type 1 homing endonuclease	orf347	5503	6546	1044	+		LAGLIDADG endonuclease
orf268	6699	7505	807	+		GIY-YIG endonuclease	orf295	6756	7643	888	+		LAGLIDADG type 1 homing endonuclease
orf256	7566	8336	771	+		LAGLIDADG endonuclease	orf295	8458	9345	888	+		LAGLIDADG endonuclease
cox1	1	9062	9062	+	-32		orf331	9405	10400	996	+		LAGLIDADG type 1 homing endonuclease
exon1	1	380	380	+			orf110	10898	11230	333	+		LAGLIDADG type 1 homing endonuclease
exon2	1663	1759	97	+			orf169	11316	11825	510	+		LAGLIDADG type 1 homing endonuclease
exon3	2907	3132	226	+			orf258	12079	12855	777	+		LAGLIDADG type 2 homing endonuclease
exon4	4794	4815	22	+			orf182	13994	14542	549	+		GIY-YIG endonuclease
exon5	5907	6232	326	+			orf256	14621	15391	771	+		LAGLIDADG endonuclease
exon6	7516	7565	50	+			orf224	15833	16507	675	+		GIY-YIG endonuclease
exon7	8580	9062	483	+			cox1	1	17440	17440	+	551
intron1	381	1662	1282	+			exon1	1	206	206	+
intron2	1760	2906	1147	+			exon2	1109	1136	28	+
intron3	3133	4793	1661	+			exon3	2599	2634	36	+
intron4	4816	5906	1091	+			exon4	3882	3991	110	+
intron5	6233	7515	1283	+			exon5	5271	5500	230	+
intron6	7566	8579	1014	+			exon6	6667	6754	88	+
orf698	9031	11127	2097	+	74	hypothetical protein	exon7	9377	9403	27	+
orf121	11202	11567	366	+	352	hypothetical protein	exon8	10495	10584	90	+
orf362	11920	13008	1089	+	162	hypothetical protein	exon9	11928	12077	150	+
atp6	13171	13950	780	+	821		exon10	13182	13267	86	+
trnM(cat)	14772	14844	73	+	76		exon11	14571	14620	50	+
trnH(gtg)	14993	14921	73	-	339		exon12	15635	15832	198	+
rnl	15333	19261	3929	+	991		exon13	17156	17440	285	+
cox2	20253	22111	1859	+	1295		intron1	207	1108	902	+
exon1	20253	20795	543	+			intron2	1137	2598	1462	+
exon2	21899	22111	213	+			intron3	2635	3881	1247	+
intron1	20796	21898	1103	+			intron4	3992	5270	1279	+
trnA(tgc)	23407	23477	71	+	62		intron5	5501	6666	1166	+
trnF(gaa)	23540	23611	72	+	148		intron6	6755	9376	2622	+
trnT(tgt)	23760	23831	72	+	1007		intron7	9404	10494	1091	+
trnQ(ttg)	24839	24911	73	+	140		intron8	10585	11927	1343	+
trnK(ttt)	25052	25123	72	+	515		intron9	12078	13181	1104	+
rps3	25639	26844	1206	+	686		intron10	13268	14570	1303	+
nad6	27531	28142	612	+	576		intron11	14621	15634	1014	+
atp9	28719	28940	222	+	299		intron12	15833	17155	1323	+
trnG(tcc)	29240	29311	72	+	401		atp6	17992	18771	780	+	342
atp8	29713	29871	159	+	187		orf105	19114	19431	318	+	1791	hypothetical protein
trnW(cca)	30059	30132	74	+	532		trnM(cat)	21223	21295	73	+	79
orf379	30665	31804	1140	+	41	DNA polymerase family B	trnH(gtg)	21447	21375	73	-	338
trnD(gtc)	31846	31919	74	+	151		rnl	21786	28764	6979	+	696
nad2	32071	33705	1635	+	-1		exon1	21786	22567	782	+
nad3	33705	34061	357	+	358		exon2	23432	25425	1994	+
orf115	34767	34420	348	-	730	hypothetical protein	exon3	26474	27136	663	+
orf157	35971	35498	474	-	577	hypothetical protein	exon4	28276	28764	489	+
orf221	37214	36549	666	-	201	B type DNA polymerase	intron1	22568	23431	864	+
trnY(gta)	37416	37498	83	+	418		intron2	25426	26473	1048	+
trnM(cat)	37917	37990	74	+	551		intron3	27137	28275	1139	+
trnS(tga)	38542	38629	88	+	147		orf208	25669	26295	627	+		LAGLIDADG type 1 homing endonuclease
orf167	39280	38777	504	-	757	B type DNA polymerase	orf204	27443	28057	615	+		LAGLIDADG type 2 homing endonuclease
rns	40038	42023	1986	+	194		cox2	29461	30216	756	+	381
trnV(tac)	42218	42288	71	+	274		trnA(tgc)	30598	30668	71	+	60
trnL(tag)	42563	42646	84	+	266		trnF(gaa)	30729	30800	72	+	138
trnR(tcg)	42913	42984	72	+	436		trnT(tgt)	30939	31010	72	+	1010
trnC(gca)	43421	43496	76	+	37		trnQ(ttg)	32021	32093	73	+	137
trnR(tct)	43534	43605	72	+	370		trnK(ttt)	32231	32302	72	+	390
nad1	43976	45332	1357	+	381		orf201	33298	32693	606	-	339	DNA polymerase family B
exon1	43976	44632	657	+			orf232	34336	33638	699	-	1254	DNA polymerase family B
exon2	44973	45332	360	+			rps3	35591	36778	1188	+	682
intron1	44633	44972	340	+			nad6	37461	38072	612	+	340
trnI(gat)	45714	45784	71	+	392		atp9	38413	38634	222	+	299
orf191	47570	48145	576	+		LAGLIDADG type 2 homing endonuclease	trnG(tcc)	38934	39005	72	+	382
cob	46177	50717	4541	+	387		atp8	39388	39546	159	+	205
exon1	46177	46605	429	+			trnW(cca)	39752	39825	74	+	161
exon2	48554	48620	67	+			orf149	40436	39987	450	-	82	hypothetical protein
exon3	49011	49334	324	+			orf252	41277	40519	759	-	339	hypothetical protein
exon4	50383	50717	335	+			orf294	41617	42501	885	+	352	hypothetical protein
intron1	46606	48553	1948	+			trnD(gtc)	42854	42927	74	+	158
intron2	48621	49010	390	+			nad2	43086	44720	1635	+	-1
intron3	49335	50382	1048	+			nad3	44720	45097	378	+	1402
cox3	51105	53743	2639	+	-85		trnY(gta)	46500	46582	83	+	443
exon1	51105	51554	450	+			trnM(cat)	47026	47099	74	+	293
exon2	52736	53039	304	+			trnS(tga)	47393	47480	88	+	1018
exon3	53682	53743	62	+			rns	48499	50482	1984	+	263
intron1	51555	52735	1181	+			trnV(tac)	50746	50816	71	+	276
intron2	53040	53681	642	+			trnL(tag)	51093	51176	84	+	264
orf632	53659	55557	1899	+	462	hypothetical protein	trnR(tcg)	51441	51512	72	+	427
nad4L	56020	56286	267	+	-1		trnC(gca)	51940	52015	76	+	38
orf236	57014	57724	711	+		LAGLIDADG type 2 homing endonuclease	trnR(tct)	52054	52125	72	+	397
orf249	57788	58537	750	+		LAGLIDADG type 2 homing endonuclease	nad1	52523	53884	1362	+	382
orf304	59557	60471	915	+		GIY-YIG homing endonuclease	exon1	52523	53179	657	+
nad5	56286	61888	5603	+	526		exon2	53525	53884	360	+
exon1	56286	56702	417	+			intron1	53180	53524	345	+
exon2	57779	57787	9	+			trnI(gat)	54267	54337	71	+	394
exon3	59047	59554	508	+			orf258	55116	55892	777	+		LAGLIDADG type 2 homing endonuclease
exon4	60825	61888	1064	+			orf191	57671	58246	576	+		LAGLIDADG type 2 homing endonuclease
intron1	56703	57778	1076	+			cob	54732	60816	6085	+	340
intron2	57788	59046	1259	+			exon1	54732	55113	382	+
intron3	59555	60824	1270	+			exon2	56678	56724	47	+
nad4	62415	63872	1458	+	1245		exon3	58659	58725	67	+
trnP(tgg)	65118	65191	74	+	69		exon4	59110	59433	324	+
trnN(gtt)	65261	65333	73	+	322		exon5	60482	60816	335	+
trnL(taa)	65656	65740	85	+	137		intron1	55114	56677	1564	+
trnM(cat)	65878	65948	71	+	268		intron2	56725	58658	1934	+
trnE(ttc)	66217	66287	71	+	94		intron3	58726	59109	384	+
trnS(gct)	66382	66462	81	+	242		intron4	59434	60481	1048	+
							cox3	61157	64990	3834	+	-85
							exon1	61157	61799	643	+
							exon2	63522	63632	111	+
							exon3	64929	64990	62	+
							intron1	61800	63521	1722	+
							intron2	63633	64928	1296	+
							orf641	64906	66831	1926	+	415	hypothetical protein
							nad4L	67247	67513	267	+	-1
							orf249	67939	68688	750	+		LAGLIDADG type 2 homing endonuclease
							orf438	70225	71541	1317	+		GIY-YIG endonuclease
							nad5	67513	72916	5404	+	477
							exon1	67513	67938	426	+
							exon2	69285	69858	574	+
							exon3	71919	72916	998	+
							intron1	67939	69284	1346	+
							intron2	69859	71918	2060	+
							nad4	73394	74848	1455	+	737
							trnP(tgg)	75586	75659	74	+	59
							trnN(gtt)	75719	75791	73	+	195
							trnL(taa)	75987	76071	85	+	131
							trnM(cat)	76203	76273	71	+	349
							trnE(ttc)	76623	76693	71	+	90
							trnS(gct)	76784	76864	81	+	244

## Sheet: Table S3
Table S3 Start and stop codon analyses of 15 core protein-coding genes in two Rhizopogon species and 12 related Agaricales species
Species	atp6		atp8		atp9		cob		cox1		cox2		cox3		nad1		nad2		nad3		nad4		nad4L		nad5		nad6		rps3
	start	stop	start	stop	start	stop	start	stop	start	stop	start	stop	start	stop	start	stop	start	stop	start	stop	start	stop	start	stop	start	stop	start	stop	start	stop
Rhizopogon salebrosus	ATG	TAA	ATG	TAA	ATG	TAA	ATG	TAG	TTG	TAA	ATG	TAA	ATG	TAA	ATG	TAA	ATG	TAA	ATG	TAA	ATG	TAA	ATG	TAA	ATG	TAA	ATG	TAA	ATG	TAA
Rhizopogon vinicolor	ATG	TAA	ATG	TAA	ATG	TAA	ATG	TAG	TTG	TAA	ATG	TAA	ATG	TAA	ATG	TAA	ATG	TAA	ATG	TAA	ATG	TAA	ATG	TAA	ATG	TAA	ATG	TAA	ATG	TAA
Agaricus bisporus	ATG	TAA	ATG	TAA	ATG	TAA	ATG	TAG	ATG	TAA	ATG	TAG	ATG	TAA	ATG	TAA	ATG	TAA	ATG	TAA	ATG	TAA	ATG	TAA	ATG	TAA	ATG	TAG	ATG	TAA
Coprinopsis cinerea	ATG	TAA	ATG	TAA	ATG	TAA	ATG	TAA	ATG	TAA	ATG	TAA	ATG	TAA	ATG	TAA	ATG	TAA	ATG	TAA	ATG	TAA	ATG	TAA	ATG	TAA	ATG	TAA	ATG	TAG
Tricholoma matsutake	ATG	TAA	ATG	TAA	ATG	TAA	ATG	TAA	GTG	TAA	ATG	TAA	ATG	TAA	ATG	TAA	ATG	TAG	ATG	TAA	ATG	TAA	ATG	TAA	ATG	TAA	ATG	TAA	ATG	TAA
Flammulina velutipes	ATG	TAA	ATG	TAA	ATG	TAA	ATG	TAA	ATG	TAA	ATG	TAA	ATG	TAA	ATG	TAA	ATG	TAA	ATG	TAA	ATG	TAA	ATG	TAA	ATG	TAA	ATG	TAA	ATG	TAA
Lentinula edodes	ATG	TAA	ATG	TAA	ATG	TAA	ATG	TAA	ATG	TAA	ATG	TAG	ATG	TAG	ATG	TAA	ATG	TAA	ATG	TAA	ATG	TAA	ATG	TAA	ATG	TAG	ATG	TAA	ATG	TAA
Moniliophthora perniciosa	ATG	TAG	ATG	TAA	ATG	TAA	ATG	TAA	TTG	TAA	ATG	TAG	ATG	TAG	ATG	TAA	ATG	TAA	ATG	TAA	ATG	TAA	ATG	TAA	ATG	TAA	ATG	TAA	ATG	TAA
Moniliophthora roreri	ATG	TAG	ATG	TAA	ATG	TAA	ATG	TAA	TTG	TAA	ATG	TAG	ATG	TAG	ATG	TAA	ATG	TAA	ATG	TAA	ATG	TAA	ATG	TAA	ATG	TAA	ATG	TAA	ATA	TAA
Schizophyllum commune	ATG	TAA	ATG	TAA	ATG	TAA	ATG	TAA	ATG	TAA	ATG	TAA	ATG	TAA	ATG	TAG	ATG	TAA	ATG	TAA	ATG	TAA	ATG	TAA	ATG	TAA	ATG	TAA	ATG	TAA
Pleurotus citrinopileatus	ATG	TAA	ATG	TAG	ATG	TAA	ATG	TAA	GTG	TAA	ATG	TAG	ATG	TAA	ATG	TAA	ATG	TAA	ATG	TAA	ATG	TAA	ATG	TAA	ATG	TAA	ATG	TAA	ATG	TAA
Pleurotus platypus	ATG	TAA	ATG	TAG	ATG	TAA	ATG	TAA	GTG	TAA	ATG	TAA	ATG	TAG	ATG	TAA	ATG	TAA	ATG	TAA	ATG	TAA	ATG	TAA	ATG	TAA	ATG	TAA	ATG	TAG
Pleurotus ostreatus	ATG	TAA	ATG	TAG	ATG	TAA	ATG	TAA	GTG	TAA	ATG	TAG	ATG	TAG	ATG	TAA	ATG	TAA	ATG	TAA	ATG	TAA	ATG	TAA	ATG	TAA	ATG	TAA	ATG	TAA
Pleurotus eryngii	ATG	TAA	ATG	TAG	ATG	TAA	ATG	TAA	ATG	TAA	ATG	TAA	ATG	TAG	ATG	TAA	ATG	TAA	ATG	TAA	ATG	TAA	ATG	TAA	ATG	TAA	ATG	TAA	ATG	TAG

## Sheet: Table S4
Table S4 Local BLAST analysis of the Rhizopogon mitogenomes against themselves
Species	Identitie (%)	Aligned length (bp)	Mismatched bases (bp)	Gaps (bp)	from	to	from	to	evalue
Rhizopogon vinicolor	80.37	810	128	25	33704	34502	20569	19780	1.65e-167
Rhizopogon vinicolor	80.37	810	128	24	19780	20569	34502	33704	1.65e-167
Rhizopogon vinicolor	87.117	163	19	2	32663	32824	20734	20573	2.53e-46
Rhizopogon vinicolor	87.117	163	19	2	20573	20734	32824	32663	2.53e-46
Rhizopogon vinicolor	88.312	77	6	3	56445	56518	8111	8187	5.67e-18
Rhizopogon vinicolor	88.312	77	6	3	8111	8187	56445	56518	5.67e-18
Rhizopogon vinicolor	100	36	0	0	15100	15135	6078	6113	2.66e-11
Rhizopogon vinicolor	100	36	0	0	6078	6113	15100	15135	2.66e-11
Rhizopogon vinicolor	97.297	37	1	0	5718	5754	1322	1358	3.44e-10
Rhizopogon vinicolor	97.297	37	1	0	1322	1358	5718	5754	3.44e-10
Rhizopogon vinicolor	94.872	39	2	0	8950	8988	3112	3150	1.24e-09
Rhizopogon vinicolor	94.872	39	2	0	3112	3150	8950	8988	1.24e-09

## Sheet: Table S5
Table S5 Tandem repeats detected in the mitogenomes of Rhizopogon using the online program Tandem Repeats Finder
Species	Indices	Period Size	Copy Number	Consensus Size	Percent Matches	Percent Indels	Score	Entropy (0-2)	Repeat motif
Rhizopogon salebrosus	9070--9154	40	2.1	40	85	10	111	1.23	ATAAAAATGAATTTATTTGTTAAATTTTTAATTAAATTAT
Rhizopogon salebrosus	9347--9412	21	3.1	20	80	8	69	1.11	TATTTATTATTTTATATTTA
Rhizopogon salebrosus	9364--9409	22	2	23	88	12	69	1	TTTATATTTATTATTTTAATATT
Rhizopogon salebrosus	12353--12394	21	2	21	90	0	66	1.69	CATCTAATAATACATCTTCTA
Rhizopogon salebrosus	13006--13034	10	3	10	95	5	51	0.96	TAATATTTAT
Rhizopogon salebrosus	14013--14059	24	2	24	83	8	60	1.25	AAATTTAAATTATAAAATCTTTAA
Rhizopogon salebrosus	14067--14157	34	2.7	34	91	3	139	1.34	ATTAAATATTTATTATTAATATTTGACTAGAATA
Rhizopogon salebrosus	14173--14248	29	2.6	29	83	8	93	1.2	TATTTATTTTATTTATATTGTTCAATATT
Rhizopogon salebrosus	14170--14282	38	2.9	40	83	8	119	1.2	TTATATTTATATTGTTTAATATTTATAATATTTATTTATA
Rhizopogon salebrosus	14197--14282	25	3.5	24	76	17	72	1.18	ATATATATTTATTATATTTATTTT
Rhizopogon salebrosus	14226--14260	12	2.8	12	86	4	52	0.95	ATATTTATATAT
Rhizopogon salebrosus	14860--14900	21	2	21	90	4	66	1	TTAAATAATTAATTAAATATT
Rhizopogon salebrosus	15108--15176	27	2.5	27	79	9	77	1.32	AATTTTTATTTAAATTATTTGTAAGAA
Rhizopogon salebrosus	15108--15178	28	2.6	28	82	6	83	1.31	AATTTTTATATTAAATTAATTTGTAAAA
Rhizopogon salebrosus	17020--17070	24	2.2	23	85	3	66	1.19	TTAATATATTCTATTTATTTAAT
Rhizopogon salebrosus	19986--20011	13	2	13	100	0	52	0.78	AATTTATTTTTTT
Rhizopogon salebrosus	21351--21391	19	2.3	18	80	20	50	1.52	AAATACAGTTTAAATTCT
Rhizopogon salebrosus	25837--25894	18	3.2	18	95	0	107	1.16	AATAAAAATATATTAACT
Rhizopogon salebrosus	26306--26354	21	2.4	21	89	3	82	1.31	ATAGAAAAAAGTGGAATATAA
Rhizopogon salebrosus	27221--27272	20	2.5	21	78	12	63	1.19	TTTTTATATAATAAATTTATT
Rhizopogon salebrosus	27219--27276	19	3.1	18	78	11	55	1.17	TATTTTTTTATATAAATT
Rhizopogon salebrosus	27381--27405	10	2.5	10	100	0	50	1.32	TTAATTAAGA
Rhizopogon salebrosus	29321--29361	17	2.4	18	84	12	59	0.98	ATTTAATTAATATTTTAA
Rhizopogon salebrosus	30148--30189	21	2	21	86	4	59	1.34	TTTAGGATTAATAAATTTTAA
Rhizopogon salebrosus	31672--31717	22	2.1	22	84	8	58	1.26	TATATTATATATTAAATATAAT
Rhizopogon salebrosus	31932--31997	27	2.5	25	79	20	73	0.88	AAAATAAATAAAAAAATAATAATAT
Rhizopogon salebrosus	31921--31998	35	2.2	35	79	6	86	1	ATAAAATAACAAAAAAAATAAAAAAATTAAAATAA
Rhizopogon salebrosus	34428--34480	15	3.4	15	82	17	56	1.12	ATAATATTATTATTA
Rhizopogon salebrosus	35454--35479	13	2	13	100	0	52	1	TTTTTAATATAAA
Rhizopogon salebrosus	36908--36953	18	2.6	18	86	10	60	1.43	TATTATAATATTCACAAC
Rhizopogon salebrosus	38060--38096	16	2.2	18	90	9	60	0.97	TATAAAAATTATTAAAAT
Rhizopogon salebrosus	38187--38294	54	2.1	54	87	5	159	1.2	TTTATTTTATTTATTAAATTTTATATATATTAACTATAAATTAATAATATTTTA
Rhizopogon salebrosus	38416--38462	21	2.2	21	92	0	76	1.36	AATATTAAGTAGAGTAAGAAA
Rhizopogon salebrosus	39932--39982	12	4.2	12	78	16	52	0.85	AAAATAAATTAA
Rhizopogon salebrosus	39921--39981	25	2.4	26	86	10	90	0.89	TAAATATAAATAAAATATTAAAAATA
Rhizopogon salebrosus	42153--42196	22	2	23	86	8	65	1.07	ATTTTAATATAAATTATTATTTT
Rhizopogon salebrosus	42166--42205	16	2.7	14	78	14	53	0.85	TTATTATTTTATTT
Rhizopogon salebrosus	42166--42215	25	2	25	85	11	68	0.88	TTATTATTTTATTTTATATATAATT
Rhizopogon salebrosus	43328--43363	15	2.4	15	90	9	56	1.05	TTATTTGTTTATTTA
Rhizopogon salebrosus	43679--43777	40	2.3	44	88	8	143	1.32	TATATTATTTATTAATATATTCTATATTACTATAAAAATATGTC
Rhizopogon salebrosus	43694--43773	22	3.5	23	73	16	85	1.37	TATATTTATTATAAAAATATGTC
Rhizopogon salebrosus	44771--44832	26	2.4	26	81	7	65	1.6	AAAATTACTATGAATAGAATATAGTA
Rhizopogon salebrosus	48640--48705	23	3	23	69	26	61	1.19	ATTTAATATTAAATATTTAATAT
Rhizopogon salebrosus	48764--48803	21	2	21	90	5	64	0.91	TTTTTTTATAATATAAATTTA
Rhizopogon salebrosus	54203--54259	18	3.2	18	85	12	73	1.28	ATAATAATAATATGAATA
Rhizopogon salebrosus	54217--54267	18	2.8	18	83	16	70	1.25	AATAATAGAAATAATATG
Rhizopogon salebrosus	54217--54259	9	4.8	9	94	5	70	1.23	AATAATATG
Rhizopogon salebrosus	54425--54507	36	2.3	36	97	0	157	1.6	ATAATAATATTTCACCAGAAAAATCTTTAGTTAAAT
Rhizopogon salebrosus	55885--55942	26	2.2	26	81	0	62	1.3	TAATTTTTATCATTATTCATTATAAA
Rhizopogon salebrosus	58530--58567	11	3.5	11	96	3	69	0.95	ATTATTTAATT
Rhizopogon salebrosus	58957--59001	20	2.2	21	88	4	65	0.98	TAAAAAATTAATATTAATTAA
Rhizopogon salebrosus	58956--59014	24	2.6	22	76	10	73	0.99	TTAAAAATTTAATATTAATAAA
Rhizopogon salebrosus	61929--61975	16	2.9	16	78	12	51	1.21	ATATATTATATTTTAT
Rhizopogon salebrosus	61955--62000	23	2	22	84	16	58	0.91	TTTTATTAATTTTAATTTTAAT
Rhizopogon salebrosus	62184--62223	22	1.9	22	90	10	66	1.14	TTATATTATTCTATATAAAAAT
Rhizopogon salebrosus	62274--62313	20	2	20	85	9	55	0.97	AATAAACAAATAATAAAAAT
Rhizopogon salebrosus	64782--64821	16	2.4	18	80	16	50	0.99	TTTAATATTTATAAAATA
Rhizopogon salebrosus	64960--65052	25	3.8	25	85	2	134	1.3	ATATTATTTATATTATTTTATACTG
Rhizopogon salebrosus	64973--65038	13	5.3	13	75	17	59	1.4	TATTTTATACTGA
Rhizopogon salebrosus	64939--65050	49	2.3	49	81	3	118	1.35	ATTTTTATAATATTAACCAATGATATTATTTATATAATTTTATACTGAT
Rhizopogon salebrosus	64958--65064	49	2.2	49	84	3	144	1.31	TTATATTTTTTATATAATTTTATACTGATATTTTTATAATATTTTGTAC
Rhizopogon salebrosus	65344--65386	21	2	21	90	0	68	1.37	TTTATCATCCTTATTAAAAAT
Rhizopogon salebrosus	66055--66083	15	2	15	93	6	51	0.96	TAATTAATTAATTTT
Rhizopogon vinicolor	10690--10762	23	3.3	21	75	17	58	1.16	ATTTTTATGTAATAATATTTT
Rhizopogon vinicolor	10714--10764	21	2.3	21	75	21	50	1.11	TTTTTAGTAATAATATTTTAT
Rhizopogon vinicolor	11880--11917	5	7.6	5	96	0	67	0.74	TTTTA
Rhizopogon vinicolor	12461--12502	15	2.6	16	81	7	50	1.55	ATACAATTTAAAGAAT
Rhizopogon vinicolor	13515--13553	18	2.2	18	95	0	69	1.38	TTATTACATTAAAAATAT
Rhizopogon vinicolor	17489--17517	14	2.1	14	93	6	51	0.99	TAAAAAATTAATTT
Rhizopogon vinicolor	21569--21635	27	2.4	27	78	9	73	1.17	TTTTATTTAAATTAATTTTAAGAAATT
Rhizopogon vinicolor	22239--22276	18	2.1	19	90	5	60	1.24	ATGAATAATATTATATAAT
Rhizopogon vinicolor	24332--24382	24	2.2	23	85	3	66	1.13	TTAATATATTATATTTATTTAAT
Rhizopogon vinicolor	29006--29037	13	2.3	15	89	10	50	1.13	TTTAATAATATATGT
Rhizopogon vinicolor	30498--30597	21	4.6	21	74	17	64	1.1	TTAATTAATAAAATAACAAGA
Rhizopogon vinicolor	30505--30552	24	2	25	88	12	73	1.07	TATAAAATAAATATATTAATTAAAT
Rhizopogon vinicolor	30506--30570	25	2.7	24	80	15	71	0.98	ATAAAATAACAAATTAATTAAAAA
Rhizopogon vinicolor	35792--35842	24	2.1	24	85	0	66	1.27	AAAAATATAATAACTAATAATAAA
Rhizopogon vinicolor	36837--36875	15	2.5	16	83	8	53	1.15	TAATATATTAAATATT
Rhizopogon vinicolor	36931--36988	22	2.7	20	81	10	62	1.33	TATTTAATTATTAATGATTA
Rhizopogon vinicolor	37141--37190	20	2.5	21	84	9	61	1.09	TTATATTTTTAACATATTAAA
Rhizopogon vinicolor	37140--37202	18	3.2	19	78	15	56	1.07	TTTATTTTTAACAATTAAA
Rhizopogon vinicolor	38129--38205	41	1.9	40	89	2	118	1.28	AGAATATAATTATGATTAATTTAATTTTAAATTTAAAATA
Rhizopogon vinicolor	39021--39053	17	2	17	94	5	59	0.98	TTAATATTTTAAATTTA
Rhizopogon vinicolor	39279--39314	19	1.9	19	94	5	65	1.22	TTATGTTTAATTTATTAAA
Rhizopogon vinicolor	39574--39604	11	2.8	11	95	0	53	1.19	TTATTCTTATT
Rhizopogon vinicolor	39609--39648	19	2.2	18	86	8	55	1.09	TAAAAATTATATTACAAA
Rhizopogon vinicolor	40709--40738	15	2	15	93	0	51	1.18	ATAATATTATCATTA
Rhizopogon vinicolor	40956--41041	45	1.9	45	81	9	104	1.43	TATTTATTAAGTAATTATAAATATCACTTAAGATATTATAAGATA
Rhizopogon vinicolor	42797--42836	21	1.9	21	85	10	55	1.27	AAATATAAATGATTTAAAAGG
Rhizopogon vinicolor	42792--42847	21	2.7	20	75	10	51	1.18	AAATAAATATAAATATTTAA
Rhizopogon vinicolor	42937--43016	26	2.9	28	81	9	101	0.96	AATAAATAATAAATTAAAAATTAAATAA
Rhizopogon vinicolor	42939--43008	12	5.3	12	71	18	50	0.96	TAAAAAATAAAT
Rhizopogon vinicolor	45164--45224	25	2.4	26	81	13	65	1.39	TTATATTTAAAGATAAGATTCTAAAT
Rhizopogon vinicolor	45594--45634	15	2.7	16	81	11	50	1.14	TAAATTATTAATATAT
Rhizopogon vinicolor	46645--46701	8	7.1	8	91	0	78	0.9	ATAAAAAT
Rhizopogon vinicolor	48287--48345	23	2.6	23	94	0	100	1.31	TTTATTATTTAATGAATTAAGAT
Rhizopogon vinicolor	48736--48782	20	2.4	19	80	16	51	1.39	ATTAATTTAATTGTATTAT
Rhizopogon vinicolor	50567--50613	21	2.2	22	78	17	55	1.29	TTATTTATACTTTATATACAAA
Rhizopogon vinicolor	50668--50742	14	5.4	14	100	0	150	0.86	TTATTATTTTTATA
Rhizopogon vinicolor	51887--51924	20	1.9	20	84	10	51	1.32	ATTTGTTAATTAGTTATTTT
Rhizopogon vinicolor	52174--52225	21	2.3	23	80	6	63	1	AATAATATTATATTATATTATAT
Rhizopogon vinicolor	52427--52461	5	7.4	5	87	12	56	0.93	TTTAA
Rhizopogon vinicolor	53933--53982	21	2.4	21	83	12	59	1.18	TTATTTTTAACTATATTTTAC
Rhizopogon vinicolor	54153--54197	20	2.1	21	84	8	56	1.13	AATTTTTATTATATCTAATTT
Rhizopogon vinicolor	54621--54664	18	2.3	20	84	11	65	1.47	ATATTTGCTAATTATAATTT
Rhizopogon vinicolor	56785--56818	12	2.8	12	81	0	50	1.08	AAAAATAATTAT
Rhizopogon vinicolor	58759--58812	24	2.4	21	81	9	63	1.22	ATTTTAATATATTTAATTATA
Rhizopogon vinicolor	58873--58915	16	2.5	18	81	14	63	0.88	TTTTTTAATATAATTTTA
Rhizopogon vinicolor	58871--58923	24	2.4	23	84	12	67	0.83	TTTTTTTATAATATAATTTTTAA
Rhizopogon vinicolor	63424--63455	14	2.3	14	100	0	64	1.25	ATTATTTAATATTG
Rhizopogon vinicolor	65161--65207	24	1.9	24	91	4	76	1.23	TTGTTATTTTTATGTATTTTAGAA
Rhizopogon vinicolor	65249--65300	23	2.3	23	86	0	68	0.99	TTATTTTATATTTATAAAATTAT
Rhizopogon vinicolor	65273--65349	18	4.6	17	72	15	63	1.25	TATTTTATTATTTATAA
Rhizopogon vinicolor	65476--65533	9	6.4	9	82	7	73	1.3	AATAATATG
Rhizopogon vinicolor	65722--65758	18	2.1	18	100	0	74	1.48	ACTATTAATGATATTAAA
Rhizopogon vinicolor	66212--66249	12	3.2	12	96	0	67	1.32	ATAATTTAGATA
Rhizopogon vinicolor	68681--68796	11	10.5	11	97	2	216	0.95	ATTATTTAATT
Rhizopogon vinicolor	68808--68856	24	2	24	84	0	62	1.39	AAAATGAACAATAATAAGAAAATT
Rhizopogon vinicolor	72975--73017	16	2.8	16	82	3	61	1	TATTTTATATATATTT
Rhizopogon vinicolor	73065--73113	17	2.9	17	84	0	71	1.12	TTTTAAAAATATTTAAT
Rhizopogon vinicolor	75300--75367	5	13.6	5	96	0	127	0.73	TTTTA
Rhizopogon vinicolor	75662--75703	16	2.6	16	88	7	59	1.1	TAATAAAAATTTAATA
Rhizopogon vinicolor	76286--76358	19	3.8	19	77	13	62	1.16	AATAAATAAAAAATATAAT
Rhizopogon vinicolor	76318--76358	20	2.1	21	86	13	61	0.99	ATAATAATAAATTAGAAAAAT
Rhizopogon vinicolor	76472--76581	24	4.6	24	90	4	186	1.36	ATTAATTTTTATTTGCTTAATTAT
Rhizopogon vinicolor	76901--76950	18	2.8	18	100	0	100	1.63	AATAAATTTTCAGTGTAA
Rhizopogon vinicolor	77010--77064	15	3.6	16	76	11	62	0.96	ATATTTAATTTTTATT

## Sheet: Table S6
Table S6 Distribution of repeat loci in the two Rhizopogon mitogenomes searched by REPuter
Species	1st repeat length	Starting position	Match direction	2nd repeat length	Starting position	E-value
Rhizopogon salebrosus	47	54424	F	47	54460	8.91e-18
Rhizopogon salebrosus	35	62282	R	35	62282	1.06e-12
Rhizopogon salebrosus	38	25836	F	38	25854	1.89e-12
Rhizopogon salebrosus	31	14071	F	31	14105	2.52e-08
Rhizopogon salebrosus	31	29519	F	31	34239	2.52e-08
Rhizopogon salebrosus	31	49441	F	31	60668	2.52e-08
Rhizopogon salebrosus	30	37187	F	30	39316	9.77e-08
Rhizopogon vinicolor	76	68709	F	76	68720	2.93e-37
Rhizopogon vinicolor	65	68709	F	65	68731	1.23e-30
Rhizopogon vinicolor	65	20424	P	65	33783	2.4e-28
Rhizopogon vinicolor	65	27355	F	65	73299	2.4e-28
Rhizopogon vinicolor	61	50667	F	61	50681	3.15e-28
Rhizopogon vinicolor	54	68709	F	54	68742	5.15e-24
Rhizopogon vinicolor	47	50667	F	47	50695	8.44e-20
Rhizopogon vinicolor	50	76466	F	50	76514	1.98e-19
Rhizopogon vinicolor	43	68709	F	43	68753	2.16e-17
Rhizopogon vinicolor	45	27381	F	45	73325	1.82e-16
Rhizopogon vinicolor	38	48209	P	38	73319	2.21e-14
Rhizopogon vinicolor	38	76519	F	38	76543	2.21e-14
Rhizopogon vinicolor	36	6077	F	36	15099	3.54e-13
Rhizopogon vinicolor	39	39207	F	39	45537	6.47e-13
Rhizopogon vinicolor	35	11877	F	35	75297	1.42e-12
Rhizopogon vinicolor	35	20686	P	35	32674	1.42e-12
Rhizopogon vinicolor	38	27375	P	38	48209	2.52e-12
Rhizopogon vinicolor	38	76471	F	38	76543	2.52e-12
Rhizopogon vinicolor	34	75299	R	34	75299	5.67e-12
Rhizopogon vinicolor	37	1321	F	37	5717	9.83e-12
Rhizopogon vinicolor	37	8131	F	37	56465	9.83e-12
Rhizopogon vinicolor	33	11879	R	33	75300	2.27e-11
Rhizopogon vinicolor	33	50667	F	33	50709	2.27e-11
Rhizopogon vinicolor	33	75302	R	33	75302	2.27e-11
Rhizopogon vinicolor	36	18556	F	36	41425	3.82e-11
Rhizopogon vinicolor	36	75299	F	36	75304	3.82e-11
Rhizopogon vinicolor	36	75299	F	36	75309	3.82e-11
Rhizopogon vinicolor	36	75299	F	36	75314	3.82e-11
Rhizopogon vinicolor	36	75299	R	36	75317	3.82e-11
Rhizopogon vinicolor	36	75299	F	36	75319	3.82e-11
Rhizopogon vinicolor	36	75299	R	36	75322	3.82e-11
Rhizopogon vinicolor	36	75299	F	36	75324	3.82e-11
Rhizopogon vinicolor	36	75299	R	36	75327	3.82e-11
Rhizopogon vinicolor	36	75299	F	36	75329	3.82e-11
Rhizopogon vinicolor	32	11880	R	32	11880	9.07e-11
Rhizopogon vinicolor	32	11881	F	32	75336	9.07e-11
Rhizopogon vinicolor	32	68709	F	32	68764	9.07e-11
Rhizopogon vinicolor	32	76900	F	32	76918	9.07e-11
Rhizopogon vinicolor	35	3115	F	35	8953	1.49e-10
Rhizopogon vinicolor	35	11882	R	35	75300	1.49e-10
Rhizopogon vinicolor	31	11879	F	31	75304	3.63e-10
Rhizopogon vinicolor	31	11880	R	31	75336	3.63e-10
Rhizopogon vinicolor	31	75300	R	31	75336	3.63e-10
Rhizopogon vinicolor	31	75301	F	31	75336	3.63e-10
Rhizopogon vinicolor	34	11879	F	34	11884	5.78e-10
Rhizopogon vinicolor	34	52207	F	34	52252	5.78e-10
Rhizopogon vinicolor	34	59483	F	34	69903	5.78e-10
Rhizopogon vinicolor	30	75305	R	30	75337	1.45e-09
Rhizopogon vinicolor	30	75336	R	30	75336	1.45e-09
Rhizopogon vinicolor	33	11879	F	33	75309	2.24e-09

## Sheet: Table S7
Table S7 Local BLAST searches between the mitochondrial genomes and the nuclear genomes of two Rhizopogon species
Nuclear Genome	Mitogenome	Identity (%)	Alignment length (bp)	Mismatches (bp)	Gap (bp)	Mitogenome		Nuclear genome		Evalue
						From	To	From	To
PVYR01000013.1	Rhizopogon salebrosus	99.83	2377	4	0	1	2377	16994	19370	0
PVYR01000034.1	Rhizopogon salebrosus	99.66	1490	5	0	1847	3336	367	1856	0
PVYR01000034.1	Rhizopogon salebrosus	99.73	373	0	1	161	532	1	373	0
PVYR01000034.1	Rhizopogon salebrosus	100	160	0	0	1	160	66545	66704	1e-81
PVYR01000046.1	Rhizopogon salebrosus	99.73	3005	8	0	2207	5211	3039	6043	0
PVYR01000046.1	Rhizopogon salebrosus	98.67	752	2	2	301	1045	2299	3049	0
PVYR01000046.1	Rhizopogon salebrosus	99.66	294	1	0	1	294	1824	2117	3e-154
PVYR01000046.1	Rhizopogon salebrosus	100	33	0	0	1618	1650	8045	8077	8e-11
PVYR01000201.1	Rhizopogon salebrosus	99.58	471	2	0	1	471	46102	46572	0
PVYR01000226.1	Rhizopogon salebrosus	99.88	1688	2	0	1	1688	15169	16856	0
PVYR01000303.1	Rhizopogon salebrosus	99.29	1700	11	1	1	1699	61943	60244	0
PVYR01000303.1	Rhizopogon salebrosus	99.01	1217	10	2	1688	2902	60213	58997	0
PVYR01000472.1	Rhizopogon salebrosus	99.46	930	4	1	1	930	53857	52929	0
PVYR01000472.1	Rhizopogon salebrosus	98.84	431	5	0	1397	1827	52929	52499	0
PVYR01000721.1	Rhizopogon salebrosus	99.47	951	5	0	1	951	11899	12849	0
PVYR01000980.1	Rhizopogon salebrosus	99.43	2635	11	2	1680	4313	8778	6147	0
PVYR01000980.1	Rhizopogon salebrosus	100	349	0	0	1	349	9126	8778	0
PVYR01000980.1	Rhizopogon salebrosus	100	104	0	0	5413	5516	6146	6043	3e-50
PVYR01001069.1	Rhizopogon salebrosus	98.72	702	9	0	2	703	24621	23920	0
PVYR01001247.1	Rhizopogon salebrosus	99.85	2063	2	1	1	2062	42177	40115	0
PVYR01001262.1	Rhizopogon salebrosus	99.36	1881	11	1	1	1880	50790	48910	0
PVYR01001430.1	Rhizopogon salebrosus	98	1400	7	1	1	1400	55650	54272	0
PVYR01001584.1	Rhizopogon salebrosus	99.13	346	1	2	1	344	23724	23379	2e-180
PVYR01001682.1	Rhizopogon salebrosus	100	475	0	0	882	1356	51482	51008	0
PVYR01001719.1	Rhizopogon salebrosus	99.54	654	2	1	1	653	29088	28435	0
PVYR01001840.1	Rhizopogon salebrosus	99.87	798	1	0	1	798	28270	27473	0
PVYR01002054.1	Rhizopogon salebrosus	98.39	1178	14	4	1	1174	22226	21050	0
PVYR01002603.1	Rhizopogon salebrosus	99.88	861	1	0	1	861	13108	13968	0
PVYR01002620.1	Rhizopogon salebrosus	99.78	2268	5	0	1	2268	34233	31966	0
PVYR01002939.1	Rhizopogon salebrosus	99.62	1061	4	0	1	1061	20024	21084	0
PVYR01003155.1	Rhizopogon salebrosus	96.31	1301	45	2	504	1801	63830	62530	0
PVYR01003259.1	Rhizopogon salebrosus	99.56	910	4	0	1	910	55907	56816	0
PVYR01003430.1	Rhizopogon salebrosus	99.16	834	7	0	4	837	57723	58556	0
PVYR01004485.1	Rhizopogon salebrosus	99.69	961	2	1	1	961	43929	44888	0
PVYR01005117.1	Rhizopogon salebrosus	100	31	0	0	562	592	13247	13277	1e-10
PVYR01005564.1	Rhizopogon salebrosus	99.42	346	2	0	1	346	58663	59008	0
PVYR01005667.1	Rhizopogon salebrosus	99.47	377	1	1	2	377	43308	43684	0
PVYR01005922.1	Rhizopogon salebrosus	100	58	0	0	1672	1729	15522	15465	8e-25
PVYR01006470.1	Rhizopogon salebrosus	100	30	0	0	517	546	29763	29734	1e-09
PVYR01007001.1	Rhizopogon salebrosus	99.61	258	0	1	1	258	66584	66328	9e-135
PVYR01007001.1	Rhizopogon salebrosus	100	168	0	0	293	460	66319	66152	6e-87
PVYR01007768.1	Rhizopogon salebrosus	99.43	522	2	1	1	521	48678	48157	0
PVYR01007957.1	Rhizopogon salebrosus	99.65	574	2	0	1	574	26886	26313	0
PVYR01008079.1	Rhizopogon salebrosus	98.94	470	4	1	1	470	30459	29991	0
PVYR01008346.1	Rhizopogon salebrosus	98.39	62	0	1	2428	2488	6501	6440	5e-25
PVYR01009638.1	Rhizopogon salebrosus	97.87	47	1	0	1525	1571	40970	40924	2e-17
PVYR01009800.1	Rhizopogon salebrosus	97.45	431	2	1	1	422	19817	19387	0
PVYR01010085.1	Rhizopogon salebrosus	98.83	855	10	0	1	855	52337	51483	0
PVYR01011979.1	Rhizopogon salebrosus	99.19	495	3	1	1	495	65503	65010	0
PVYR01012814.1	Rhizopogon salebrosus	100	274	0	0	1	274	44882	45155	7e-146
PVYR01012814.1	Rhizopogon salebrosus	100	186	0	0	321	506	45177	45362	6e-97
PVYR01013944.1	Rhizopogon salebrosus	97.89	379	6	1	1	379	24979	24603	0
PVYR01014386.1	Rhizopogon salebrosus	97.58	330	5	2	8	334	25273	24944	1e-162
PVYR01015291.1	Rhizopogon salebrosus	99.72	351	1	0	1	351	38364	38714	0
PVYR01015959.1	Rhizopogon salebrosus	86.82	516	60	7	1	512	31750	31239	9e-165
KV448469.1	Rhizopogon vinicolor	82.63	426	51	15	17082	17486	23060	23483	2e-98
KV448469.1	Rhizopogon vinicolor	86.59	276	33	3	22328	22601	69591	69864	3e-82
KV448469.1	Rhizopogon vinicolor	88.44	225	17	7	15913	16136	22543	22759	1e-70
KV448469.1	Rhizopogon vinicolor	86.23	247	28	4	19108	19352	23755	23997	1e-70
KV448469.1	Rhizopogon vinicolor	91.61	143	12	0	18911	19053	23527	23669	3e-51
KV448469.1	Rhizopogon vinicolor	84.46	193	30	0	20997	21189	69381	69573	6e-49
KV448469.1	Rhizopogon vinicolor	95.1	102	3	2	15743	15842	22291	22392	2e-39
KV448469.1	Rhizopogon vinicolor	96.43	84	3	0	25728	25811	25094	25177	2e-33
KV448469.1	Rhizopogon vinicolor	84.35	115	12	5	6125	6239	21374	21482	6e-24
KV448469.1	Rhizopogon vinicolor	93.75	64	4	0	15544	15607	21911	21974	1e-20
KV448469.1	Rhizopogon vinicolor	92.19	64	5	0	19502	19565	24427	24490	6e-19
KV449252.1	Rhizopogon vinicolor	84.54	207	26	6	1159	1362	27138	26935	2e-52
KV449252.1	Rhizopogon vinicolor	93.69	111	7	0	3487	3597	26610	26500	2e-42
KV449252.1	Rhizopogon vinicolor	82.32	181	25	6	4957	5134	25426	25250	2e-37
KV449255.1	Rhizopogon vinicolor	84.09	176	23	5	5641	5814	27122	26950	7e-42
KV449255.1	Rhizopogon vinicolor	94.95	99	5	0	1	99	28509	28411	4e-39
KV449255.1	Rhizopogon vinicolor	88	75	7	2	4121	4193	27345	27271	2e-18
KV449255.1	Rhizopogon vinicolor	89.39	66	7	0	1191	1256	28414	28349	2e-17
KV449369.1	Rhizopogon vinicolor	85.37	123	10	8	228	349	54264	54379	1e-28
KV449676.1	Rhizopogon vinicolor	100	2376	0	0	1	2376	36155	33780	0
KV449676.1	Rhizopogon vinicolor	80.38	734	113	25	1654	2376	19780	20493	9e-152
KV449850.1	Rhizopogon vinicolor	100	1740	0	0	1	1740	20721	18982	0
KV449850.1	Rhizopogon vinicolor	80.37	810	128	24	153	942	33704	34502	4e-169
KV449850.1	Rhizopogon vinicolor	88	150	17	1	1	149	32675	32824	9e-46
KV449896.1	Rhizopogon vinicolor	87.2	125	15	1	5	129	49812	49935	3e-35
KV450260.1	Rhizopogon vinicolor	99.91	1138	1	0	1	1138	72690	73827	0
KV450354.1	Rhizopogon vinicolor	86.27	357	41	7	623	971	26474	26830	1e-107
KV450354.1	Rhizopogon vinicolor	83.24	346	32	19	299	623	25086	25426	2e-81
KV450359.1	Rhizopogon vinicolor	100	1059	0	0	1	1059	46386	45328	0
KV450417.1	Rhizopogon vinicolor	100	1013	0	0	1	1013	40752	41764	0

## Sheet: Table S8
Table S8 Introns and intronic ORFs in different Rhizopogon species
Host gene	Intron ID	Intron type	Insertion position (nt)	Rhizopogon salebrosus		Rhizopogon vinicolor		Endonuclease
				length (nt)	intronic ORFs (nt)	length (nt)	intronic ORFs (nt)
cox1	D	Group IB	206	/	/	902	NO
cox1	G	Group IB	234	/	/	1462	1080	LAGLIDADG endonuclease
cox1	H	Group IA	270	/	/	1247	957	LAGLIDADG endonuclease
cox1	K	Group IB	380	1282	1143	1279	1143	LAGLIDADG type 1 homing endonuclease
cox1	UN1	Group I(derived)	477	1147	492	/	/	LAGLIDADG type 2 homing endonuclease
cox1	N	Group IB	610	/	/	1166	1044	LAGLIDADG endonuclease
cox1	UN2	Group IB	698	/	/	2622	888+888	LAGLIDADG endonuclease/LAGLIDADG endonuclease
cox1	P	Group ID	703	1661	882	/	/	LAGLIDADG endonuclease
cox1	S	Group IB	725	1091	996	1091	996	LAGLIDADG type 1 homing endonuclease
cox1	UN3	Group I(derived)	815	/	/	1343	333+510	LAGLIDADG type 1 homing endonuclease/'LAGLIDADG type 1 homing endonuclease
cox1	AA	Group IB	965	/	/	1104	777	LAGLIDADG type 2 homing endonuclease
cox1	AC	Group IB	1051	1283	807	1303	549	GIY-YIG endonuclease
cox1	AD	Group I(derived)	1101	1014	771	1014	771	LAGLIDADG endonuclease
cox1	AI	Group IA	1299	/	/	1323	675	GIY-YIG endonuclease
cox2	cox2_I1	Group IB	543	1103	NO	/	/
cox3	cox3_I1	Group IA	450	1181	NO	/	/
cox3	cox3_I2	Group ID	643	/	/	1722	NO
cox3	cox3_I3	Group I(derived)	754	642	NO	1296	NO
cob	cob_I1	Group ID	382	/	/	1564	777	LAGLIDADG type 2 homing endonuclease
cob	cob_I2	Group ID	429	1948	576	1934	576	LAGLIDADG type 2 homing endonuclease
cob	cob_I3	Unknown	496	390	NO	384	NO
cob	cob_I4	Group IB	820	1048	NO	1048	NO
nad1	nad1_I1	Group IB	657	340	NO	345	NO
nad5	nad5_I1	Group IB	417	1076	711	/	/	LAGLIDADG type 2 homing endonuclease
nad5	nad5_I2	Group ID	426	1259	750	1346	NO	LAGLIDADG type 2 homing endonuclease
nad5	nad5_I3	Group IB	934	1270	915	/	/	GIY-YIG homing endonuclease
nad5	nad5_I4	Group IB	1000	/	/	2060	NO	GIY-YIG endonuclease
rnl	rnl_I1	Unknown	782	/	/	864	NO
rnl	rnl_I2	Group IB	2776	/	/	1048	627	LAGLIDADG type 1 homing endonuclease
rnl	rnl_I3	Group IA	3439	/	/	1139	615	LAGLIDADG type 2 homing endonuclease
NO, no intronic ORF identified. --, absence of corresponding introns.
The IDs of cox1 introns are named according to the similarities to previously described introns (Ferandon et al. 2013).

## Sheet: Table S9
Table S9 Species, and GenBank accession number used for phylogenetic analysis in this study
Species	GenBank accession number	Order
Rhizopogon salebrosus	MH794152	Boletales
Rhizopogon vinicolor	MH794153
Agaricus bisporus	JX271275	Agaricales
Coprinopsis cinerea	NW_003307477
Tricholoma matsutake	JX985789
Flammulina velutipes	JF799107
Lentinula edodes	AB697988
Moniliophthora perniciosa	AY376688
Moniliophthora roreri	HQ259115
Schizophyllum commune	AF402141
Pleurotus citrinopileatus	MG017444
Pleurotus platypus	MG017445
Pleurotus ostreatus	EF204913
Pleurotus eryngii	KX827267
Hericium coralloides	KY007042	Russulales
Lactarius deliciosus	MH319478
Lactarius hatsudake	MH319475
Lactarius hygrophoroides	MH319477
Lactarius piperatus	MH319479
Lactarius volemus	MH319474
Lactarius sp.	MH319476
Russula abietina	MH138073
Russula lepida	MH138075
Russula compacta	MH138072
Russula foetens	MH138074
Russula virecsens	MH138076
Heterobasidion irregulare	KF957635
Fomitopsis palustris	AP017926	Polyporales
Ganoderma applanatum	KR109212
Ganoderma leucocontextum	MH252534
Ganoderma tsugae	MH252533
Ganoderma calidophilum	MH252535
Ganoderma lucidum	KC763799
Ganoderma meredithae	KP410262
Ganoderma sinense	KF673550
Trametes cingulata	GU723273
Phlebia radiata	HE613568
Cantharellus appalachiensis	MG602716	Cantharellales
Cantharellus cibarius	KC573037
Cantharellus lutescens	MG602719
Tremella fuciformis	MF422647	Tremellales
